# Supplementary material for: Aptamer-Based Switching System for Communication of Non-Interacting Proteins
Source: Biosensors (Basel). 2024 Jan 16;14(1):47. doi: 10.3390/bios14010047 (PMC10812979; doi:10.3390/bios14010047)
Supplement: Supplementary file 1 [file biosensors-14-00047-s001.zip]

Archive with 1 entries (1 files):
- biosensors-2805064-SI.pdf
